# Supplementary material for: Disruption of chitin synthases impairs tick feeding and reproduction, validating a broad-spectrum acaricide target
Source: Front Cell Infect Microbiol. 2026 May 15;16:1822003. doi: 10.3389/fcimb.2026.1822003 (PMC13219254; doi:10.3389/fcimb.2026.1822003)
Supplement: Supplementary file 3 [file Table2.xlsx]

## Sheet: List1
Supplementary Table 2. Amino acid peak areas used for normalization of glucosamine peak areas in LC-MS analyses presented in Figure 3E and Supplementary Figure 9E.
RNA interference (CHS1A KD)
	Amino acid
dsRNA	Tyrosine	Valine	Proline	D- and L-glutamate	Asparagine	4-aminobutyrate	Aspartate	Glycine	Cystine	Phenylalanine	Leucine	Methionine	Threonine	Alanine	3-alanine	Histidine	Serine	Ornithine	Lysine	Arginine		Sum
dsGFP - 1	3.29021e+10	2.92077e+10	1.74984e+10	6.23728e+09	1988321324	6.25409e+08	7.48794e+09	8.11362e+09	8.68796e+07	2.4655e+10	3.74533e+10	2.43215e+08	5.24999e+09	4.4516e+09	2.09037e+09	4.3031e+10	2.97521e+09	5.38177e+06	9.42402e+09	4.85817e+10		2.82308e+11
dsGFP - 2	4.1336e+10	4.03602e+10	2.51428e+10	6.86678e+09	1930404044	5.8482e+08	8.88779e+09	9.62455e+09	8.14954e+07	2.72773e+10	4.47591e+10	2.77253e+07	5.20459e+09	4.60904e+09	2.1936e+09	4.57209e+10	3.71877e+09	7.90239e+06	1.37645e+10	6.11823e+10		3.43281e+11
dsGFP - 3	3.96922e+10	3.50716e+10	2.33749e+10	6.745e+09	1694046444	6.30296e+08	9.16141e+09	7.18052e+09	3.33159e+07	2.74907e+10	4.1885e+10	1.75423e+09	5.68533e+09	4.29495e+09	2.37517e+09	4.93146e+10	3.7236e+09	7.50241e+06	1.13594e+10	5.52267e+10		3.267e+11
dsGFP - 4	3.784e+10	2.91445e+10	2.29124e+10	6.55757e+09	1652275322	6.50312e+08	7.7113e+09	7.90907e+09	9.3031e+07	2.99949e+10	4.15252e+10	2.40229e+07	5.9285e+09	4.74416e+09	1.61567e+09	4.78729e+10	3.39473e+09	6.8316e+06	1.16705e+10	5.54977e+10		3.16746e+11
dsGFP - 5	3.27323e+10	2.76109e+10	1.92578e+10	6.10395e+09	1522829796	5.27278e+08	7.46003e+09	6.2987e+09	6.77653e+07	2.6446e+10	4.04262e+10	4.06596e+08	6.02324e+09	4.73519e+09	1.64104e+09	4.66155e+10	2.99255e+09	9.09084e+06	9.37293e+09	4.96134e+10		2.89863e+11
CHS1A - 1	3.45314e+10	2.96707e+10	2.20065e+10	7.9015e+09	1585332562	7.00111e+08	6.89564e+09	9.04224e+09	1.30455e+07	2.60272e+10	3.88092e+10	1.44371e+07	6.90802e+09	5.89999e+09	2.08447e+09	4.68191e+10	3.13505e+09	7.51348e+06	7.64411e+09	4.60454e+10		2.95741e+11
CHS1A - 2	3.59843e+10	2.7979e+10	1.8785e+10	7.3472e+09	1726814735	4.13816e+08	7.68422e+09	8.59501e+09	5.9641e+07	2.80839e+10	4.17706e+10	1.75585e+08	6.4867e+09	5.21443e+09	1.73375e+09	4.58747e+10	3.29608e+09	6.04026e+06	9.24801e+09	5.19691e+10		3.02434e+11
CHS1A - 3	3.4834e+10	2.7732e+10	2.14432e+10	7.70155e+09	1618282105	7.25955e+08	7.8389e+09	6.69059e+09	6.6778e+07	2.77844e+10	3.93776e+10	3.57172e+08	6.92796e+09	5.27532e+09	1.96173e+09	4.69319e+10	3.40374e+09	4.60142e+06	1.02254e+10	5.12695e+10		3.02171e+11
CHS1A - 4	3.50793e+10	2.89734e+10	2.18446e+10	6.93768e+09	1592853810	6.81209e+08	7.27549e+09	6.49816e+09	3.66575e+07	2.73833e+10	4.0089e+10	3.57143e+07	6.28602e+09	4.86375e+09	1.87846e+09	4.70666e+10	3.19683e+09	880826	6.83635e+09	5.00983e+10		2.96655e+11
Etoxazole treatment
	Amino acid
Treatment	Tyrosine	Valine	Proline	D- and L-glutamate	Asparagine	4-aminobutyrate	Aspartate	Glycine	Cystine	Phenylalanine	Leucine	Methionine	Threonine	Alanine	3-alanine	Histidine	Serine	Ornithine	Lysine	Arginine		Sum
Control - 1	3.02168e+10	2.20583e+10	1.87902e+10	5.65779e+09	2.1926e+09	9.75113e+08	1.71802e+10	1.02757e+10	1.02657e+08	3.86411e+10	4.88144e+10	9.293e+07	1.05699e+10	4.79096e+09	6.63489e+09	9.79054e+10	4.21059e+09	3.77434e+06	9.11457e+09	6.13792e+10		3.89607e+11
Control - 2	2.73402e+10	1.76242e+10	1.48699e+10	4.86127e+09	1.7913e+09	8.70605e+08	1.55281e+10	9.23307e+09	9.59037e+07	3.61224e+10	4.80797e+10	3.99868e+07	9.63184e+09	4.84481e+09	5.35326e+09	9.21609e+10	3.65102e+09	1.14806e+07	7.57088e+09	5.63206e+10		3.56001e+11
Control - 3	2.78817e+10	1.80046e+10	1.51854e+10	4.92592e+09	1.95623e+09	8.22461e+08	1.56058e+10	9.89363e+09	1.22955e+08	3.69728e+10	4.69624e+10	1.07823e+08	9.51693e+09	5.75432e+09	4.88587e+09	9.26347e+10	3.71559e+09	5.22707e+06	7.601e+09	5.54827e+10		3.58038e+11
Control - 4	3.64553e+10	2.45002e+10	1.9768e+10	5.07843e+09	2.56758e+09	9.8554e+08	1.85456e+10	1.3119e+10	1.54164e+08	4.16423e+10	5.27893e+10	8.78497e+07	1.06145e+10	5.348e+09	6.67119e+09	9.94936e+10	4.74626e+09	4.49442e+06	1.03694e+10	6.93418e+10		4.22282e+11
Control - 5	3.18409e+10	2.14409e+10	1.71344e+10	5.16322e+09	2.15369e+09	9.5483e+08	1.71705e+10	1.0852e+10	9.98447e+07	3.95179e+10	5.08573e+10	9.52891e+07	1.00618e+10	4.59455e+09	6.46724e+09	9.33016e+10	4.28881e+09	1.07692e+07	9.05797e+09	6.61971e+10		3.91261e+11
Etoxazole - 1	2.76048e+10	1.62335e+10	1.25606e+10	5.7872e+09	1.50898e+09	9.18833e+08	1.57199e+10	8.00969e+09	1.2527e+08	3.55223e+10	4.79733e+10	2.1726e+07	1.02342e+10	5.13532e+09	6.08697e+09	8.15102e+10	3.52687e+09	3.02647e+07	7.00426e+09	5.15571e+10		3.37071e+11
Etoxazole - 2	2.14368e+10	1.10731e+10	8.5502e+09	4.21495e+09	1.47438e+09	6.89729e+08	1.27336e+10	5.9395e+09	1.33408e+08	2.79794e+10	4.05062e+10	4.47312e+07	7.85836e+09	4.96504e+09	4.89658e+09	6.8123e+10	2.62525e+09	2.33817e+07	3.93767e+09	3.73552e+10		2.6456e+11
Etoxazole - 3	2.55996e+10	1.43011e+10	1.10291e+10	4.5979e+09	1.94542e+09	7.49984e+08	1.38316e+10	8.56265e+09	1.0808e+08	3.11078e+10	4.37861e+10	1.29808e+08	8.52786e+09	5.42525e+09	5.24585e+09	7.93219e+10	3.19324e+09	4.7341e+06	5.1651e+09	4.53489e+10		3.07982e+11
Etoxazole - 4	2.25749e+10	1.20286e+10	9.8915e+09	4.6213e+09	1.34858e+09	7.05095e+08	1.34074e+10	6.8601e+09	1.08006e+08	3.12199e+10	4.31764e+10	3.29196e+07	8.71171e+09	5.59404e+09	4.00782e+09	7.40665e+10	2.86235e+09	5.42204e+06	5.50593e+09	4.48658e+10		2.91594e+11
Etoxazole - 5	1.99534e+10	1.02569e+10	7.65955e+09	4.08246e+09	1.28503e+09	6.7387e+08	1.19561e+10	5.80532e+09	9.89948e+07	2.71384e+10	3.96115e+10	3.65059e+07	7.68307e+09	3.97822e+09	5.08494e+09	6.84364e+10	2.51285e+09	4.98168e+06	4.4145e+09	4.07926e+10		2.61466e+11
